# Supplementary material for: Evaluation of Common Musculoskeletal Injuries in the Urgent Setting
Source: MedEdPORTAL. 2016 Dec 7;12:10514. doi: 10.15766/mep_2374-8265.10514 (PMC6440529; doi:10.15766/mep_2374-8265.10514)
Supplement: Supplementary file 1 — A. Evaluation of Common Musculoskeletal Injuries in the Urgent Setting.pptx B. Evaluation of Ankle Injuries in the Urgent Setting.pptx C. Evaluation of Hip Injuries in the Urgent Setting.pptx D. Evaluation of Shoulder Injuries in the Urgent Setting.pptx E. Evaluation of Wrist Injuries in the Urgent Setting.pptx [file mep-12-10514-s001.zip]

Archive with 6 entries (6 files):
- E. Evaluation of Wrist Injuries in the Urgent Setting.pptx
- _Educational Summary Report_10514.pdf
- A. Evaluation of Common Musculoskeletal Injuries in the Urgent Setting.pptx
- B. Evaluation of Ankle Injuries in the Urgent Setting.pptx
- C. Evaluation of Hip Injuries in the Urgent Setting.pptx
- D. Evaluation of Shoulder Injuries in the Urgent Setting.pptx
